# Supplementary material for: Diastereotopic groups in two new single-enanti­omer structures (R 2)P(O)[NH-(+)CH(C2H5)(C6H5)] (R = OC6H5 and C6H5)
Source: Acta Crystallogr E Crystallogr Commun. 2023 Aug 1;79(Pt 9):769–76. doi: 10.1107/S2056989023006278 (PMC10483558; doi:10.1107/S2056989023006278)
Supplement: Supplementary file 1 [file e-79-00769-sup1.cif]

##############################################################################
#                                                                            #
# This CIF contains the data in a paper accepted for publication in          #
# Acta Crystallographica Section E. It conforms to the requirements of       #
# Notes for Authors for Acta Crystallographica Section E, and has been       #
# peer reviewed under the auspices of the IUCr Commission on Journals.       #
#                                                                            #
# Full details of the Crystallographic Information File format               #
# are given in the paper "The Crystallographic Information File (CIF):       #
# a New Standard Archive File for Crystallography" by S. R. Hall, F. H.      #
# Allen and I. D. Brown [Acta Cryst. (1991), A47, 655-685].                  #
#                                                                            #
# The current version of the core CIF dictionary is obtainable from          #
# ftp://ftp.iucr.org/pub/cif_core.dic.                                       #
#                                                                            #
# Software is freely available for graphical display of the structure(s)     #
# in this CIF. For information consult the CIF software page                 #
# http://www.iucr.org/resources/cif/software.                                #
#                                                                            #
# This file may be used for bona fide research purposes within the           #
# scientific community so long as proper attribution is given to the journal # 
# article from which it was obtained.                                        #
#                                                                            #
##############################################################################
data_global
_audit_creation_method     CRYSTALS_ver_14.61_build_6720
_journal_date_recd_electronic     2023-03-17
_journal_date_accepted     2023-07-19
_journal_name_full     'Acta Crystallographica, Section E'
_journal_year     2023
_journal_volume     79
_journal_issue      9
_journal_page_first     769
_journal_page_last     776
_journal_paper_category     GO
_journal_paper_doi     10.1107/S2056989023006278
_journal_coeditor_code     JQ2028
_publ_contact_author_name     'Mehrdad Pourayoubi'
_publ_contact_author_address
;
Department of Chemistry, Faculty of Science, Ferdowsi University of Mashhad,
Mashhad, Iran
;
_publ_contact_author_email     'pourayoubi@um.ac.ir'
_publ_contact_author_fax     '(+98)-51-38796416'
_publ_contact_author_phone     '(+98)-51-38805535'
_publ_section_title
;
Diastereotopic groups in two new single-enantiomer structures
(<i>R</i>~2~)P(O)[NH-(+)CH(C~2~H~5~)(C~6~H~5~)] (<i>R</i> = OC~6~H~5~ and
C~6~H~5~)
;
loop_
    _publ_author_name
    _publ_author_address
    'Eslami, Farnaz'
;
Department of Chemistry, Science and Research Branch, Islamic Azad University,
Tehran, Iran
;
    'Pourayoubi, Mehrdad'
;
Department of Chemistry, Faculty of Science, Ferdowsi University of Mashhad,
Mashhad, Iran
;
    'Sabbaghi, Fahimeh'
;
Department of Chemistry, Zanjan Branch, Islamic Azad University, Zanjan, Iran
;
    'Sko\<repov\'a, Eli\<ska'
;
Institute of Physics of the Czech Academy of Sciences, Na Slovance 2, 182 21
Prague 8, Czech Republic
;
    'Du\<sek, Michal'
;
Institute of Physics of the Czech Academy of Sciences, Na Slovance 2, 182 21
Prague 8, Czech Republic
;
    'Baniyaghoob, Sahar'
;
Department of Chemistry, Science and Research Branch, Islamic Azad University,
Tehran, Iran
;
_publ_section_synopsis
;
Two new single-enantiomer phosphorus structures were studied. Their geometry,
conformations and NMR features are discussed.
;
_chemical_name_systematic     ?
_chemical_melting_point     ?
data_I
_chemical_name_systematic
;
Diphenyl [(<i>R</i>)-(+)-\a-ethylbenzylamido]phosphate
;
_chemical_formula_moiety     'C21 H22 N1 O3 P1'
_chemical_formula_sum     'C21 H22 N1 O3 P1'
_chemical_formula_iupac     'C21 H22 N1 O3 P1'
_chemical_formula_weight     367.38
_chemical_compound_source     ?
_chemical_absolute_configuration     ad
_symmetry_cell_setting     orthorhombic
_symmetry_space_group_name_H-M     'P 21 21 21 '
_symmetry_space_group_name_Hall     ?
loop_
    _symmetry_equiv_pos_as_xyz
    'x,y,z'
    '-x+1/2,-y,z+1/2'
    'x+1/2,-y+1/2,-z'
    '-x,y+1/2,-z+1/2'
_cell_length_a     5.49470(10)
_cell_length_b     8.15030(10)
_cell_length_c     41.1096(7)
_cell_angle_alpha     90
_cell_angle_beta     90
_cell_angle_gamma     90
_cell_volume     1841.03(5)
_cell_formula_units_Z     4
_cell_measurement_reflns_used     19519
_cell_measurement_theta_min     4
_cell_measurement_theta_max     68
_cell_measurement_temperature     120
_exptl_crystal_description     'blade'
_exptl_crystal_colour     'clear colourless'
_exptl_crystal_size_max     0.898
_exptl_crystal_size_mid     0.269
_exptl_crystal_size_min     0.074
_exptl_crystal_density_diffrn     1.325
_exptl_crystal_density_meas     ?
_exptl_crystal_density_method     'not measured'
_exptl_crystal_F_000     776
_exptl_absorpt_coefficient_mu     1.492
_exptl_absorpt_correction_type     multi-scan
_exptl_absorpt_process_details
;
(CrysAlisPro; Rigaku OD, 2017)
;
_exptl_absorpt_correction_T_min     0.34
_exptl_absorpt_correction_T_max     0.90
_exptl_special_details
;
 The crystal was
placed in the cold stream of an Oxford
Cryosystems open-flow nitrogen cryostat (Cosier &
Glazer, 1986) with a nominal stability of 0.1K.
Cosier, J. & Glazer, A.M., 1986. J. Appl. Cryst. 105-107.
;
_diffrn_ambient_temperature     120
_diffrn_radiation_type     'Cu K\a'
_diffrn_radiation_wavelength     1.54180
_diffrn_radiation_monochromator     'graphite'
_diffrn_measurement_device_type     'Oxford Diffraction Gemini'
_diffrn_measurement_device     'Area'
_diffrn_measurement_method     \w
_diffrn_reflns_number     34246
_diffrn_reflns_av_R_equivalents     0.067
_diffrn_reflns_theta_min     4.302
_diffrn_reflns_theta_max     74.886
_diffrn_reflns_theta_full     65.151
_diffrn_measured_fraction_theta_max     0.899
_diffrn_measured_fraction_theta_full     0.997
_diffrn_reflns_limit_h_min     -6
_diffrn_reflns_limit_h_max     6
_diffrn_reflns_limit_k_min     -9
_diffrn_reflns_limit_k_max     9
_diffrn_reflns_limit_l_min     -49
_diffrn_reflns_limit_l_max     48
_diffrn_standards_number     0
_diffrn_standards_interval_count     .
_diffrn_standards_interval_time     .
_diffrn_standards_decay_%     ?
_refine_special_details
;
X-ray analyses of <b>I</b> and <b>II</b> were performed on two
different diffractometers, both using mirror-collimated Cu-<i>K\a</i>
radiation (<i>\l</i> = 1.5418 \%A), and CCD detector Atlas S2. The 120 K data
set was acquired on a Gemini diffractometer with a classical sealed X-ray
tube, while the 95 K data set was obtained on a SuperNova diffractometer with
a micro-focus sealed tube. The data reduction and absorption correction were
made with <i>CrysAlis PRO</i> software (Rigaku, 2017). The structures were
solved by charge flipping methods using <i>SUPERFLIP</i> (Palatinus & Chapuis,
2007) software and refined by full-matrix least-squares on <i>F</i> squared
value using Crystals (Betteridge <i>et al.</i>, 2003) and <i>JANA2006</i>
(Petricek <i>et al.</i>, 2014) software programs. MCE (Rohlicek & Husak, 2007)
software was used to visualize residual electron density maps.
;
_reflns_number_total     3356
_reflns_number_gt     3262
_reflns_threshold_expression     I>2.0\s(I)
_refine_ls_structure_factor_coef     Fsqd
_refine_ls_matrix_type     full
_refine_ls_R_factor_all     0.0380
_refine_ls_R_factor_gt     0.0369
_refine_ls_wR_factor_all     0.1018
_refine_ls_wR_factor_gt     0.1000
_refine_ls_wR_factor_ref     0.1018
_refine_ls_goodness_of_fit_ref     1.0229
_refine_ls_number_reflns     3355
_refine_ls_number_parameters     240
_refine_ls_number_restraints     4
_refine_ls_hydrogen_treatment     mixed
_refine_ls_weighting_scheme     calc
_refine_ls_weighting_details
;
 Method= Modified Sheldrick
 w=1/[\s^2^(F^2^) + ( 0.03P)^2^ + 3.00P]
 ,where P=(max(Fo^2^,0) + 2Fc^2^)/3
;
_atom_sites_solution_hydrogens     difmap
_atom_sites_solution_primary     other
_refine_ls_shift/su_max     0.0013450
_refine_ls_shift/su_mean     0.0000534
_refine_diff_density_max     0.33
_refine_diff_density_min     -0.38
_refine_ls_extinction_method     'None'
_refine_ls_abs_structure_details
;
Parsons wt al. (2013),
1324 Friedel pairs
;
_refine_ls_abs_structure_Flack     0.013(9)
loop_
    _atom_type_symbol
    _atom_type_scat_Cromer_Mann_a1
    _atom_type_scat_Cromer_Mann_a2
    _atom_type_scat_Cromer_Mann_a3
    _atom_type_scat_Cromer_Mann_a4
    _atom_type_scat_Cromer_Mann_b1
    _atom_type_scat_Cromer_Mann_b2
    _atom_type_scat_Cromer_Mann_b3
    _atom_type_scat_Cromer_Mann_b4
    _atom_type_scat_Cromer_Mann_c
    _atom_type_scat_dispersion_real
    _atom_type_scat_dispersion_imag
    _atom_type_scat_source
    C 2.3100 1.0200 1.5886 0.8650 20.8439 10.2075 0.5687 51.6512 0.2156 0.0181
                                                                          0.0091
      'International Tables Vol C 4.2.6.8 and 6.1.1.4'
    H 0.4930 0.3229 0.1402 0.0408 10.5109 26.1257 3.1424 57.7998 0.0030 0.0000
                                                                          0.0000
      'International Tables Vol C 4.2.6.8 and 6.1.1.4'
    O 3.0485 2.2868 1.5463 0.8670 13.2771 5.7011 0.3239 32.9089 0.2508 0.0492
                                                                          0.0322
     'International Tables Vol C 4.2.6.8 and 6.1.1.4'
    N 12.2126 3.1322 2.0125 1.1663 0.0057 9.8933 28.9975 0.5826 -11.5290 0.0311
0.0180 'International Tables Vol C 4.2.6.8 and 6.1.1.4'
    P 6.4345 4.1791 1.7800 1.4908 1.9067 27.1570 0.5260 68.1645 1.1149 0.2955
                                                                          0.4335
     'International Tables Vol C 4.2.6.8 and 6.1.1.4'
_computing_data_collection
;
CrysAlisPro (Rigaku OD, 2017)
;
_computing_cell_refinement
;
CrysAlisPro (Rigaku OD, 2017)
;
_computing_data_reduction
;
CrysAlisPro (Rigaku OD, 2017)
;
_computing_structure_solution
;
Superflip (Palatinus & Chapuis, 2007)
;
_computing_structure_refinement
;
CRYSTALS (Betteridge <i>et al.</i>,  2003), <i>JANA2006</i>
(Petricek <i>et al.</i>, 2014)
;
_computing_molecular_graphics
;
Mercury (Macrae <i>et al.</i>,  2020)
;
_computing_publication_material
;
CRYSTALS (Betteridge <i>et al.</i>,  2003), <i>MCE</i> (Rohlicek &
Husak, 2007)
;
loop_
    _atom_site_type_symbol
    _atom_site_label
    _atom_site_fract_x
    _atom_site_fract_y
    _atom_site_fract_z
    _atom_site_U_iso_or_equiv
    _atom_site_adp_type
    _atom_site_occupancy
    _atom_site_disorder_assembly
    _atom_site_disorder_group
    P P1 0.47169(12) 0.71916(8) 0.639453(15) 0.0179 Uani 1.0000 . .
    O O2 0.4682(3) 0.7590(2) 0.60181(4) 0.0229 Uani 1.0000 . .
    C C3 0.2732(5) 0.8149(3) 0.58334(6) 0.0194 Uani 1.0000 . .
    C C4 0.0936(5) 0.9153(3) 0.59535(7) 0.0218 Uani 1.0000 . .
    C C5 -0.0889(5) 0.9701(4) 0.57438(7) 0.0264 Uani 1.0000 . .
    C C6 -0.0868(6) 0.9248(4) 0.54188(7) 0.0274 Uani 1.0000 . .
    C C7 0.0950(6) 0.8226(4) 0.53038(7) 0.0287 Uani 1.0000 . .
    C C8 0.2758(5) 0.7663(4) 0.55103(6) 0.0244 Uani 1.0000 . .
    O O9 0.2348(3) 0.6673(2) 0.65240(5) 0.0226 Uani 1.0000 . .
    O O10 0.5773(4) 0.8880(2) 0.65292(4) 0.0221 Uani 1.0000 . .
    C C11 0.6063(5) 0.9175(3) 0.68651(7) 0.0204 Uani 1.0000 . .
    C C12 0.8179(5) 0.8689(3) 0.70180(7) 0.0232 Uani 1.0000 . .
    C C13 0.8488(6) 0.9095(4) 0.73416(7) 0.0293 Uani 1.0000 . .
    C C14 0.6729(6) 0.9975(4) 0.75073(7) 0.0323 Uani 1.0000 . .
    C C15 0.4628(6) 1.0441(4) 0.73500(8) 0.0335 Uani 1.0000 . .
    C C16 0.4291(6) 1.0050(4) 0.70255(7) 0.0284 Uani 1.0000 . .
    N N17 0.6906(4) 0.5889(3) 0.64476(5) 0.0183 Uani 1.0000 . .
    C C18 0.6554(5) 0.4134(3) 0.63655(7) 0.0190 Uani 1.0000 . .
    C C19 0.6338(5) 0.3836(3) 0.60013(7) 0.0191 Uani 1.0000 . .
    C C20 0.8049(6) 0.4457(3) 0.57846(7) 0.0236 Uani 1.0000 . .
    C C21 0.7840(6) 0.4160(4) 0.54532(7) 0.0267 Uani 1.0000 . .
    C C22 0.5918(6) 0.3231(3) 0.53328(7) 0.0265 Uani 1.0000 . .
    C C23 0.4216(5) 0.2595(4) 0.55459(7) 0.0264 Uani 1.0000 . .
    C C24 0.4427(5) 0.2905(3) 0.58786(6) 0.0230 Uani 1.0000 . .
    C C25 0.8638(5) 0.3149(3) 0.65162(7) 0.0246 Uani 1.0000 . .
    C C26 0.8837(6) 0.3359(4) 0.68815(7) 0.0306 Uani 1.0000 . .
    H H41 0.0953 0.9440 0.6176 0.0258 Uiso 1.0000 . .
    H H51 -0.2169 1.0378 0.5825 0.0333 Uiso 1.0000 . .
    H H61 -0.2126 0.9629 0.5284 0.0334 Uiso 1.0000 . .
    H H71 0.0971 0.7921 0.5081 0.0351 Uiso 1.0000 . .
    H H81 0.4006 0.6971 0.5432 0.0311 Uiso 1.0000 . .
    H H121 0.9407 0.8103 0.6910 0.0282 Uiso 1.0000 . .
    H H131 0.9901 0.8782 0.7449 0.0362 Uiso 1.0000 . .
    H H141 0.6962 1.0245 0.7732 0.0385 Uiso 1.0000 . .
    H H151 0.3406 1.1020 0.7466 0.0414 Uiso 1.0000 . .
    H H161 0.2869 1.0386 0.6919 0.0336 Uiso 1.0000 . .
    H H181 0.4995 0.3782 0.6465 0.0220 Uiso 1.0000 . .
    H H201 0.9339 0.5088 0.5863 0.0278 Uiso 1.0000 . .
    H H211 0.9021 0.4591 0.5309 0.0327 Uiso 1.0000 . .
    H H221 0.5809 0.3042 0.5105 0.0308 Uiso 1.0000 . .
    H H231 0.2889 0.1950 0.5464 0.0310 Uiso 1.0000 . .
    H H241 0.3217 0.2488 0.6018 0.0291 Uiso 1.0000 . .
    H H251 1.0183 0.3522 0.6420 0.0296 Uiso 1.0000 . .
    H H252 0.8302 0.1979 0.6470 0.0306 Uiso 1.0000 . .
    H H263 1.0151 0.2655 0.6967 0.0474 Uiso 1.0000 . .
    H H262 0.9199 0.4496 0.6934 0.0469 Uiso 1.0000 . .
    H H261 0.7302 0.3052 0.6981 0.0460 Uiso 1.0000 . .
    H H171 0.837(3) 0.625(2) 0.6445(7) 0.0219(19) Uiso 1.0000 . .
loop_
    _atom_site_aniso_label
    _atom_site_aniso_U_11
    _atom_site_aniso_U_22
    _atom_site_aniso_U_33
    _atom_site_aniso_U_12
    _atom_site_aniso_U_13
    _atom_site_aniso_U_23
    P1 0.0183(3) 0.0169(3) 0.0184(3) 0.0003(3) 0.0003(3) -0.0009(3)
    O2 0.0178(9) 0.0304(10) 0.0207(9) 0.0051(9) 0.0004(8) 0.0012(7)
    C3 0.0166(13) 0.0204(14) 0.0212(13) 0.0002(11) -0.0014(10) 0.0027(10)
    C4 0.0241(15) 0.0203(13) 0.0209(13) -0.0005(12) 0.0004(12) -0.0009(11)
    C5 0.0215(15) 0.0214(14) 0.0364(16) 0.0047(12) 0.0003(13) 0.0024(12)
    C6 0.0241(15) 0.0249(15) 0.0331(16) -0.0028(12) -0.0096(13) 0.0053(12)
    C7 0.0328(17) 0.0320(16) 0.0213(14) -0.0007(13) -0.0056(12) 0.0009(12)
    C8 0.0246(14) 0.0262(15) 0.0224(13) 0.0035(12) 0.0018(11) 0.0007(11)
    O9 0.0194(10) 0.0225(10) 0.0259(9) 0.0001(8) 0.0017(8) -0.0009(8)
    O10 0.0248(10) 0.0183(9) 0.0233(9) -0.0007(8) -0.0009(8) -0.0003(8)
    C11 0.0222(14) 0.0154(12) 0.0235(13) -0.0048(11) 0.0023(11) -0.0024(11)
    C12 0.0244(15) 0.0221(14) 0.0232(14) -0.0012(12) 0.0029(12) -0.0018(11)
    C13 0.0314(16) 0.0315(16) 0.0252(15) -0.0041(14) -0.0009(13) 0.0024(13)
    C14 0.0430(19) 0.0289(16) 0.0251(15) -0.0109(15) 0.0066(14) -0.0058(13)
    C15 0.0321(17) 0.0298(16) 0.0385(17) -0.0019(14) 0.0098(15) -0.0117(13)
    C16 0.0239(15) 0.0232(14) 0.0380(16) 0.0030(13) 0.0011(13) -0.0046(12)
    N17 0.0173(11) 0.0173(11) 0.0204(12) -0.0029(9) -0.0010(10) -0.0020(9)
    C18 0.0209(13) 0.0146(12) 0.0215(13) -0.0010(11) 0.0033(11) -0.0024(11)
    C19 0.0204(13) 0.0138(13) 0.0230(13) 0.0030(11) 0.0017(11) -0.0028(10)
    C20 0.0235(15) 0.0211(14) 0.0261(14) -0.0029(12) 0.0015(12) -0.0018(11)
    C21 0.0282(16) 0.0245(15) 0.0275(15) 0.0017(13) 0.0069(13) 0.0021(12)
    C22 0.0339(17) 0.0265(15) 0.0191(13) 0.0081(13) -0.0017(12) -0.0018(11)
    C23 0.0232(15) 0.0270(15) 0.0288(14) 0.0019(12) -0.0056(12) -0.0075(12)
    C24 0.0211(13) 0.0225(13) 0.0254(13) 0.0020(13) 0.0020(11) -0.0004(12)
    C25 0.0295(15) 0.0183(14) 0.0261(14) 0.0034(12) -0.0001(12) 0.0018(11)
    C26 0.0413(18) 0.0226(15) 0.0279(15) 0.0024(14) -0.0047(13) 0.0016(12)
loop_
    _geom_bond_atom_site_label_1
    _geom_bond_atom_site_label_2
    _geom_bond_site_symmetry_1
    _geom_bond_site_symmetry_2
    _geom_bond_distance
    _geom_bond_publ_flag
    P1 O2 . . 1.5814(18) yes
    P1 O9 . . 1.469(2) yes
    P1 O10 . . 1.5924(19) yes
    P1 N17 . . 1.619(2) yes
    O2 C3 . . 1.390(3) yes
    C3 C4 . . 1.373(4) no
    C3 C8 . . 1.386(4) no
    C4 C5 . . 1.396(4) no
    C4 H41 . . 0.945 no
    C5 C6 . . 1.386(4) no
    C5 H51 . . 0.954 no
    C6 C7 . . 1.383(4) no
    C6 H61 . . 0.939 no
    C7 C8 . . 1.385(4) no
    C7 H71 . . 0.948 no
    C8 H81 . . 0.945 no
    O10 C11 . . 1.411(3) yes
    C11 C12 . . 1.380(4) no
    C11 C16 . . 1.375(4) no
    C12 C13 . . 1.382(4) no
    C12 H121 . . 0.938 no
    C13 C14 . . 1.383(5) no
    C13 H131 . . 0.929 no
    C14 C15 . . 1.377(5) no
    C14 H141 . . 0.959 no
    C15 C16 . . 1.384(4) no
    C15 H151 . . 0.948 no
    C16 H161 . . 0.937 no
    N17 C18 . . 1.482(3) yes
    N17 H171 . . 0.854(17) no
    C18 C19 . . 1.522(4) no
    C18 C25 . . 1.530(4) no
    C18 H181 . . 0.991 no
    C19 C20 . . 1.391(4) no
    C19 C24 . . 1.390(4) no
    C20 C21 . . 1.388(4) no
    C20 H201 . . 0.933 no
    C21 C22 . . 1.390(4) no
    C21 H211 . . 0.946 no
    C22 C23 . . 1.383(4) no
    C22 H221 . . 0.953 no
    C23 C24 . . 1.396(4) no
    C23 H231 . . 0.960 no
    C24 H241 . . 0.940 no
    C25 C26 . . 1.516(4) no
    C25 H251 . . 0.985 no
    C25 H252 . . 0.989 no
    C26 H263 . . 0.987 no
    C26 H262 . . 0.972 no
    C26 H261 . . 0.970 no
loop_
    _geom_angle_atom_site_label_1
    _geom_angle_atom_site_label_2
    _geom_angle_atom_site_label_3
    _geom_angle_site_symmetry_1
    _geom_angle_site_symmetry_2
    _geom_angle_site_symmetry_3
    _geom_angle
    _geom_angle_publ_flag
    O2 P1 O9 . . . 113.77(11) yes
    O2 P1 O10 . . . 99.62(10) yes
    O9 P1 O10 . . . 116.45(11) yes
    O2 P1 N17 . . . 106.00(11) yes
    O9 P1 N17 . . . 114.90(12) yes
    O10 P1 N17 . . . 104.43(11) yes
    P1 O2 C3 . . . 127.68(17) yes
    O2 C3 C4 . . . 123.5(2) yes
    O2 C3 C8 . . . 114.9(2) yes
    C4 C3 C8 . . . 121.5(3) no
    C3 C4 C5 . . . 119.0(3) no
    C3 C4 H41 . . . 119.3 no
    C5 C4 H41 . . . 121.7 no
    C4 C5 C6 . . . 120.3(3) no
    C4 C5 H51 . . . 120.0 no
    C6 C5 H51 . . . 119.7 no
    C5 C6 C7 . . . 119.7(3) no
    C5 C6 H61 . . . 118.4 no
    C7 C6 H61 . . . 121.9 no
    C6 C7 C8 . . . 120.5(3) no
    C6 C7 H71 . . . 119.7 no
    C8 C7 H71 . . . 119.7 no
    C3 C8 C7 . . . 119.0(3) no
    C3 C8 H81 . . . 120.3 no
    C7 C8 H81 . . . 120.7 no
    P1 O10 C11 . . . 121.91(16) yes
    O10 C11 C12 . . . 119.5(2) yes
    O10 C11 C16 . . . 118.5(3) yes
    C12 C11 C16 . . . 121.8(3) no
    C11 C12 C13 . . . 118.2(3) no
    C11 C12 H121 . . . 122.5 no
    C13 C12 H121 . . . 119.3 no
    C12 C13 C14 . . . 120.9(3) no
    C12 C13 H131 . . . 119.6 no
    C14 C13 H131 . . . 119.5 no
    C13 C14 C15 . . . 119.8(3) no
    C13 C14 H141 . . . 120.0 no
    C15 C14 H141 . . . 120.1 no
    C14 C15 C16 . . . 120.1(3) no
    C14 C15 H151 . . . 119.7 no
    C16 C15 H151 . . . 120.2 no
    C15 C16 C11 . . . 119.1(3) no
    C15 C16 H161 . . . 119.7 no
    C11 C16 H161 . . . 121.2 no
    P1 N17 C18 . . . 120.34(18) yes
    P1 N17 H171 . . . 118.2(12) no
    C18 N17 H171 . . . 116.6(12) no
    N17 C18 C19 . . . 112.8(2) yes
    N17 C18 C25 . . . 108.4(2) yes
    C19 C18 C25 . . . 111.9(2) no
    N17 C18 H181 . . . 107.4 no
    C19 C18 H181 . . . 107.0 no
    C25 C18 H181 . . . 109.2 no
    C18 C19 C20 . . . 121.3(2) no
    C18 C19 C24 . . . 120.2(2) no
    C20 C19 C24 . . . 118.5(3) no
    C19 C20 C21 . . . 120.6(3) no
    C19 C20 H201 . . . 119.6 no
    C21 C20 H201 . . . 119.8 no
    C20 C21 C22 . . . 120.5(3) no
    C20 C21 H211 . . . 119.5 no
    C22 C21 H211 . . . 120.1 no
    C21 C22 C23 . . . 119.5(3) no
    C21 C22 H221 . . . 119.1 no
    C23 C22 H221 . . . 121.4 no
    C22 C23 C24 . . . 119.8(3) no
    C22 C23 H231 . . . 119.7 no
    C24 C23 H231 . . . 120.5 no
    C23 C24 C19 . . . 121.1(3) no
    C23 C24 H241 . . . 118.1 no
    C19 C24 H241 . . . 120.7 no
    C18 C25 C26 . . . 113.3(2) no
    C18 C25 H251 . . . 108.7 no
    C26 C25 H251 . . . 107.6 no
    C18 C25 H252 . . . 106.8 no
    C26 C25 H252 . . . 108.1 no
    H251 C25 H252 . . . 112.4 no
    C25 C26 H263 . . . 110.0 no
    C25 C26 H262 . . . 109.9 no
    H263 C26 H262 . . . 109.0 no
    C25 C26 H261 . . . 109.0 no
    H263 C26 H261 . . . 109.6 no
    H262 C26 H261 . . . 109.3 no
loop_
    _geom_hbond_atom_site_label_D
    _geom_hbond_atom_site_label_H
    _geom_hbond_atom_site_label_A
    _geom_hbond_site_symmetry_D
    _geom_hbond_site_symmetry_H
    _geom_hbond_site_symmetry_A
    _geom_hbond_distance_DH
    _geom_hbond_distance_HA
    _geom_hbond_distance_DA
    _geom_hbond_angle_DHA
    _geom_hbond_publ_flag
    C12 H121 O9 . . 1_655 0.94 2.55 3.474(4) 170 yes
    N17 H171 O9 . . 1_655 0.854 2.239 3.074(4) 166(2) yes
_iucr_refine_instructions_details
;
#
# Punched on 03/05/21 at 10:27:05
#
#LIST     12
BLOCK
CONT SCALE
CONT P    (     1 ,X'S,U'S)  UNTIL C    (    26 )
CONT H    (   171 ,X'S,U[ISO])
CONT ENANTIO
RIDE C   (   4,X'S) H   (  41,X'S)
RIDE C   (   5,X'S) H   (  51,X'S)
RIDE C   (   6,X'S) H   (  61,X'S)
RIDE C   (   7,X'S) H   (  71,X'S)
RIDE C   (   8,X'S) H   (  81,X'S)
RIDE C   (  12,X'S) H   ( 121,X'S)
RIDE C   (  13,X'S) H   ( 131,X'S)
RIDE C   (  14,X'S) H   ( 141,X'S)
RIDE C   (  15,X'S) H   ( 151,X'S)
RIDE C   (  16,X'S) H   ( 161,X'S)
RIDE C   (  18,X'S) H   ( 181,X'S)
RIDE C   (  20,X'S) H   ( 201,X'S)
RIDE C   (  21,X'S) H   ( 211,X'S)
RIDE C   (  22,X'S) H   ( 221,X'S)
RIDE C   (  23,X'S) H   ( 231,X'S)
RIDE C   (  24,X'S) H   ( 241,X'S)
RIDE C   (  25,X'S) H   ( 251,X'S) H   ( 252,X'S)
RIDE C   (  26,X'S) H   ( 263,X'S) H   ( 262,X'S) H   ( 261,X'S)
END
#
# Punched on 03/05/21 at 10:27:05
#
#LIST     16
NO
REM   HREST   START (DO NOT REMOVE THIS LINE)
REM NO H  NO #H U MULT   DIST
REM C-H
REM >4           1.5    .96 DISORDER
REM 1      1     1.2    .93 C C-H (ACETYLENE)
REM 1      2     1.2    .93 C-C(H)-C
REM 1      3     1.2    .98 (C)3-C-H
REM 2      1     1.2    .93 C=C-H(2)
REM 2      2     1.2    .97 (C)2-C-(H)2
REM 3      1     1.5    .96 C-C-(H)3
REM N-H
REM >4           1.5    .89 DISORDER
REM 1      1     1.2    .86 N-N/H
REM 1      2     1.2    .86 (C)2-N-H
REM 1      3     1.2    .89 (C)3-N-H
REM 2      1     1.2    .86 C-N-(H)2
REM 2      2     1.2    .89 (C)2-N-(H)2
REM 3      1     1.2    .89 C-H-(H)3
REM O-H
REM 1      1     1.5    .82 O-H
REM
REM DIST      ESD = 0.02
REM VIB       ESD = 0.002
REM ANGLE     ESD = 2.0
REM
REM TO ACTIVATE THE VIB RESTRAINTS, REMOVE LEADING REM
REM            H1-N-R2
DIST 0.86, 0.02 =
CONT N ( 17) TO H(171)
REST 0.022, 0.002 = H(171,U[ISO])
ANGLE 0.0, 2.0 = MEAN
CONT H(171) TO N ( 17) TO P(1)
CONT H(171) TO N ( 17) TO C(18)
REM   HREST   END (DO NOT REMOVE THIS LINE)
END
;
data_II
_chemical_name_systematic
;
<i>N</i>-[(<i>R</i>)-(+)-\a-Ethylbenzyl]-<i>P</i>,<i>P</i>-diphenylphosphinic
amide
;
_chemical_formula_moiety     'C21 H22 N1 O1 P1'
_chemical_formula_sum     'C21 H22 N1 O1 P1'
_chemical_formula_iupac     'C21 H22 N1 O1 P1'
_chemical_formula_weight     335.39
_chemical_compound_source     ?
_chemical_absolute_configuration     ad
_symmetry_cell_setting     triclinic
_symmetry_space_group_name_H-M     'P 1 '
_symmetry_space_group_name_Hall     ?
loop_
    _symmetry_equiv_pos_as_xyz
    'x,y,z'
_cell_length_a     9.0483(7)
_cell_length_b     10.5533(8)
_cell_length_c     11.0036(6)
_cell_angle_alpha     70.065(6)
_cell_angle_beta     86.368(5)
_cell_angle_gamma     66.571(7)
_cell_volume     903.15(13)
_cell_formula_units_Z     2
_cell_measurement_reflns_used     11237
_cell_measurement_theta_min     4
_cell_measurement_theta_max     74
_cell_measurement_temperature     95
_exptl_crystal_description     'needle'
_exptl_crystal_colour     'colorless'
_exptl_crystal_size_max     0.616
_exptl_crystal_size_mid     0.088
_exptl_crystal_size_min     0.067
_exptl_crystal_density_diffrn     1.233
_exptl_crystal_density_meas     ?
_exptl_crystal_density_method     'not measured'
_exptl_crystal_F_000     356
_exptl_absorpt_coefficient_mu     1.386
_exptl_absorpt_correction_type     multi-scan
_exptl_absorpt_process_details
;
(CrysAlisPro; Rigaku OD, 2017)
;
_exptl_absorpt_correction_T_min     0.49
_exptl_absorpt_correction_T_max     0.91
_exptl_special_details
;
 The crystal was
placed in the cold stream of an Oxford
Cryosystems open-flow nitrogen cryostat (Cosier &
Glazer, 1986) with a nominal stability of 0.1K.
Cosier, J. & Glazer, A.M., 1986. J. Appl. Cryst. 105-107.
;
_diffrn_ambient_temperature     95
_diffrn_radiation_type     'Cu K\a'
_diffrn_radiation_wavelength     1.54180
_diffrn_radiation_monochromator     'focussing mirrors'
_diffrn_measurement_device_type     'Oxford Diffraction SuperNova'
_diffrn_measurement_device     'Area'
_diffrn_measurement_method     \w
_diffrn_reflns_number     15035
_diffrn_reflns_av_R_equivalents     0.036
_diffrn_reflns_theta_min     4.289
_diffrn_reflns_theta_max     74.782
_diffrn_reflns_theta_full     68.799
_diffrn_measured_fraction_theta_max     0.972
_diffrn_measured_fraction_theta_full     0.995
_diffrn_reflns_limit_h_min     -10
_diffrn_reflns_limit_h_max     11
_diffrn_reflns_limit_k_min     -13
_diffrn_reflns_limit_k_max     13
_diffrn_reflns_limit_l_min     -13
_diffrn_reflns_limit_l_max     13
_diffrn_standards_number     0
_diffrn_standards_interval_count     .
_diffrn_standards_interval_time     .
_diffrn_standards_decay_%     ?
_refine_special_details     ?
_reflns_number_total     6781
_reflns_number_gt     6648
_reflns_threshold_expression     I>2.0\s(I)
_refine_ls_structure_factor_coef     Fsqd
_refine_ls_matrix_type     full
_refine_ls_R_factor_all     0.0343
_refine_ls_R_factor_gt     0.0336
_refine_ls_wR_factor_all     0.0915
_refine_ls_wR_factor_gt     0.0895
_refine_ls_wR_factor_ref     0.0915
_refine_ls_goodness_of_fit_ref     0.9706
_refine_ls_number_reflns     6779
_refine_ls_number_parameters     443
_refine_ls_number_restraints     11
_refine_ls_hydrogen_treatment     mixed
_refine_ls_weighting_scheme     calc
_refine_ls_weighting_details
;
 Method= Modified Sheldrick
 w=1/[\s^2^(F^2^) + ( 0.05P)^2^ + 0.53P]
 ,where P=(max(Fo^2^,0) + 2Fc^2^)/3
;
_atom_sites_solution_hydrogens     difmap
_atom_sites_solution_primary     other
_refine_ls_shift/su_max     0.0005071
_refine_ls_shift/su_mean     0.0000300
_refine_diff_density_max     0.49
_refine_diff_density_min     -0.40
_refine_ls_extinction_method
;
Larson (1970), Equation 22
;
_refine_ls_extinction_coef     12(2)
_refine_ls_abs_structure_details
;
Parsons <i>et al.</i> (2013),
3140 Friedel pairs
;
_refine_ls_abs_structure_Flack     -0.013(7)
loop_
    _atom_type_symbol
    _atom_type_scat_Cromer_Mann_a1
    _atom_type_scat_Cromer_Mann_a2
    _atom_type_scat_Cromer_Mann_a3
    _atom_type_scat_Cromer_Mann_a4
    _atom_type_scat_Cromer_Mann_b1
    _atom_type_scat_Cromer_Mann_b2
    _atom_type_scat_Cromer_Mann_b3
    _atom_type_scat_Cromer_Mann_b4
    _atom_type_scat_Cromer_Mann_c
    _atom_type_scat_dispersion_real
    _atom_type_scat_dispersion_imag
    _atom_type_scat_source
    C 2.3100 1.0200 1.5886 0.8650 20.8439 10.2075 0.5687 51.6512 0.2156 0.0181
                                                                          0.0091
      'International Tables Vol C 4.2.6.8 and 6.1.1.4'
    H 0.4930 0.3229 0.1402 0.0408 10.5109 26.1257 3.1424 57.7998 0.0030 0.0000
                                                                          0.0000
      'International Tables Vol C 4.2.6.8 and 6.1.1.4'
    N 12.2126 3.1322 2.0125 1.1663 0.0057 9.8933 28.9975 0.5826 -11.5290 0.0311
0.0180 'International Tables Vol C 4.2.6.8 and 6.1.1.4'
    O 3.0485 2.2868 1.5463 0.8670 13.2771 5.7011 0.3239 32.9089 0.2508 0.0492
                                                                          0.0322
     'International Tables Vol C 4.2.6.8 and 6.1.1.4'
    P 6.4345 4.1791 1.7800 1.4908 1.9067 27.1570 0.5260 68.1645 1.1149 0.2955
                                                                          0.4335
     'International Tables Vol C 4.2.6.8 and 6.1.1.4'
_computing_data_collection
;
CrysAlisPro (Rigaku OD, 2017)
;
_computing_cell_refinement
;
CrysAlisPro (Rigaku OD, 2017)
;
_computing_data_reduction
;
CrysAlisPro (Rigaku OD, 2017)
;
_computing_structure_solution
;
Superflip (Palatinus & Chapuis, 2007)
;
_computing_structure_refinement
;
CRYSTALS (Betteridge <i>et al.</i>,  2003), <i>JANA2006</i>
(Petricek <i>et al.</i>, 2014)
;
_computing_molecular_graphics
;
Mercury (Macrae <i>et al.</i>,  2020)
;
_computing_publication_material
;
CRYSTALS (Betteridge <i>et al.</i>,  2003), <i>MCE</i> (Rohlicek &
Husak, 2007)
;
loop_
    _atom_site_type_symbol
    _atom_site_label
    _atom_site_fract_x
    _atom_site_fract_y
    _atom_site_fract_z
    _atom_site_U_iso_or_equiv
    _atom_site_adp_type
    _atom_site_occupancy
    _atom_site_disorder_assembly
    _atom_site_disorder_group
    P P1 0.65963(7) 0.68073(7) 0.14489(6) 0.0147 Uani 1.0000 . .
    O O2 0.68651(18) 0.78920(16) 0.18817(15) 0.0192 Uani 1.0000 . .
    N N3 0.5062(2) 0.7351(2) 0.04120(17) 0.0183 Uani 1.0000 . .
    C C4 0.4906(3) 0.8436(2) -0.0895(2) 0.0186 Uani 1.0000 . .
    C C5 0.4419(3) 0.7964(2) -0.1908(2) 0.0200 Uani 1.0000 . .
    C C6 0.3292(3) 0.7336(2) -0.1687(2) 0.0246 Uani 1.0000 . .
    C C7 0.2863(3) 0.6919(3) -0.2628(3) 0.0311 Uani 1.0000 . .
    C C8 0.3541(3) 0.7134(3) -0.3805(3) 0.0375 Uani 1.0000 . .
    C C9 0.4638(3) 0.7781(3) -0.4047(3) 0.0358 Uani 1.0000 . .
    C C10 0.5082(3) 0.8189(3) -0.3100(2) 0.0280 Uani 1.0000 . .
    C C11 0.3751(3) 0.9980(2) -0.0941(2) 0.0224 Uani 1.0000 . .
    C C12 0.3668(3) 1.1186(3) -0.2214(2) 0.0301 Uani 1.0000 . .
    C C13 0.6291(3) 0.5395(2) 0.2788(2) 0.0171 Uani 1.0000 . .
    C C14 0.5864(3) 0.4341(2) 0.2599(2) 0.0231 Uani 1.0000 . .
    C C15 0.5756(3) 0.3206(3) 0.3661(3) 0.0283 Uani 1.0000 . .
    C C16 0.6061(3) 0.3133(3) 0.4908(2) 0.0326 Uani 1.0000 . .
    C C17 0.6464(3) 0.4184(3) 0.5101(2) 0.0339 Uani 1.0000 . .
    C C18 0.6596(3) 0.5315(3) 0.4045(2) 0.0244 Uani 1.0000 . .
    C C19 0.8355(3) 0.5873(2) 0.0723(2) 0.0163 Uani 1.0000 . .
    C C20 0.9871(3) 0.5761(2) 0.1080(2) 0.0228 Uani 1.0000 . .
    C C21 1.1249(3) 0.4987(3) 0.0594(3) 0.0291 Uani 1.0000 . .
    C C22 1.1132(3) 0.4300(3) -0.0238(3) 0.0370 Uani 1.0000 . .
    C C23 0.9630(4) 0.4415(3) -0.0610(3) 0.0366 Uani 1.0000 . .
    C C24 0.8248(3) 0.5197(3) -0.0129(2) 0.0266 Uani 1.0000 . .
    P P25 0.07166(8) 0.86743(7) 0.21332(6) 0.0153 Uani 1.0000 . .
    O O26 0.19971(18) 0.79311(17) 0.13860(15) 0.0191 Uani 1.0000 . .
    N N27 -0.1158(2) 0.9595(2) 0.14867(17) 0.0186 Uani 1.0000 . .
    C C28 -0.1622(3) 1.0887(2) 0.0291(2) 0.0190 Uani 1.0000 . .
    C C29 -0.1193(3) 1.0513(2) -0.0942(2) 0.0181 Uani 1.0000 . .
    C C30 -0.0560(3) 1.1317(3) -0.1945(2) 0.0246 Uani 1.0000 . .
    C C31 -0.0237(3) 1.1016(3) -0.3093(2) 0.0284 Uani 1.0000 . .
    C C32 -0.0532(3) 0.9893(3) -0.3247(2) 0.0273 Uani 1.0000 . .
    C C33 -0.1146(3) 0.9065(3) -0.2249(2) 0.0255 Uani 1.0000 . .
    C C34 -0.1478(3) 0.9383(2) -0.1108(2) 0.0217 Uani 1.0000 . .
    C C35 -0.3445(3) 1.1792(2) 0.0259(2) 0.0236 Uani 1.0000 . .
    C C36 -0.4123(3) 1.3159(3) -0.0958(3) 0.0292 Uani 1.0000 . .
    C C37 0.0538(3) 0.7326(2) 0.3613(2) 0.0170 Uani 1.0000 . .
    C C38 0.1730(3) 0.5907(2) 0.3955(2) 0.0199 Uani 1.0000 . .
    C C39 0.1665(3) 0.4812(3) 0.5077(2) 0.0262 Uani 1.0000 . .
    C C40 0.0416(3) 0.5138(3) 0.5867(2) 0.0262 Uani 1.0000 . .
    C C41 -0.0766(3) 0.6557(3) 0.5537(2) 0.0258 Uani 1.0000 . .
    C C42 -0.0719(3) 0.7651(2) 0.4412(2) 0.0216 Uani 1.0000 . .
    C C43 0.1205(3) 0.9967(2) 0.2565(2) 0.0189 Uani 1.0000 . .
    C C44 0.2809(3) 0.9847(2) 0.2533(2) 0.0212 Uani 1.0000 . .
    C C45 0.3232(3) 1.0805(3) 0.2895(2) 0.0264 Uani 1.0000 . .
    C C46 0.2078(3) 1.1884(3) 0.3291(2) 0.0277 Uani 1.0000 . .
    C C47 0.0476(3) 1.2019(2) 0.3324(2) 0.0243 Uani 1.0000 . .
    C C48 0.0055(3) 1.1064(2) 0.2959(2) 0.0209 Uani 1.0000 . .
    H H41 0.5974 0.8444 -0.1091 0.0220 Uiso 1.0000 . .
    H H61 0.2795 0.7205 -0.0895 0.0305 Uiso 1.0000 . .
    H H71 0.2113 0.6464 -0.2449 0.0358 Uiso 1.0000 . .
    H H81 0.3236 0.6870 -0.4464 0.0453 Uiso 1.0000 . .
    H H91 0.5092 0.7947 -0.4848 0.0425 Uiso 1.0000 . .
    H H101 0.5834 0.8620 -0.3268 0.0343 Uiso 1.0000 . .
    H H111 0.2680 0.9967 -0.0769 0.0261 Uiso 1.0000 . .
    H H112 0.4090 1.0174 -0.0231 0.0257 Uiso 1.0000 . .
    H H121 0.2982 1.2149 -0.2168 0.0438 Uiso 1.0000 . .
    H H122 0.3213 1.1064 -0.2928 0.0436 Uiso 1.0000 . .
    H H123 0.4734 1.1161 -0.2430 0.0437 Uiso 1.0000 . .
    H H141 0.5650 0.4389 0.1758 0.0280 Uiso 1.0000 . .
    H H151 0.5505 0.2486 0.3538 0.0328 Uiso 1.0000 . .
    H H161 0.6024 0.2356 0.5624 0.0404 Uiso 1.0000 . .
    H H171 0.6628 0.4139 0.5962 0.0414 Uiso 1.0000 . .
    H H181 0.6884 0.6026 0.4173 0.0270 Uiso 1.0000 . .
    H H201 0.9926 0.6245 0.1670 0.0274 Uiso 1.0000 . .
    H H211 1.2268 0.4921 0.0852 0.0351 Uiso 1.0000 . .
    H H221 1.2068 0.3769 -0.0554 0.0433 Uiso 1.0000 . .
    H H231 0.9537 0.3961 -0.1187 0.0442 Uiso 1.0000 . .
    H H241 0.7251 0.5273 -0.0381 0.0319 Uiso 1.0000 . .
    H H281 -0.1033 1.1485 0.0335 0.0213 Uiso 1.0000 . .
    H H301 -0.0382 1.2104 -0.1855 0.0287 Uiso 1.0000 . .
    H H311 0.0176 1.1593 -0.3771 0.0337 Uiso 1.0000 . .
    H H321 -0.0304 0.9685 -0.4040 0.0327 Uiso 1.0000 . .
    H H331 -0.1283 0.8249 -0.2332 0.0317 Uiso 1.0000 . .
    H H341 -0.1856 0.8793 -0.0420 0.0267 Uiso 1.0000 . .
    H H352 -0.4011 1.1147 0.0318 0.0272 Uiso 1.0000 . .
    H H351 -0.3627 1.2111 0.1016 0.0271 Uiso 1.0000 . .
    H H362 -0.5227 1.3761 -0.0867 0.0432 Uiso 1.0000 . .
    H H361 -0.4124 1.2855 -0.1701 0.0425 Uiso 1.0000 . .
    H H363 -0.3466 1.3730 -0.1133 0.0432 Uiso 1.0000 . .
    H H381 0.2588 0.5680 0.3428 0.0238 Uiso 1.0000 . .
    H H391 0.2475 0.3849 0.5279 0.0309 Uiso 1.0000 . .
    H H401 0.0361 0.4387 0.6628 0.0323 Uiso 1.0000 . .
    H H411 -0.1604 0.6800 0.6071 0.0306 Uiso 1.0000 . .
    H H421 -0.1508 0.8603 0.4175 0.0247 Uiso 1.0000 . .
    H H441 0.3606 0.9101 0.2267 0.0238 Uiso 1.0000 . .
    H H451 0.4286 1.0731 0.2856 0.0318 Uiso 1.0000 . .
    H H461 0.2360 1.2529 0.3533 0.0341 Uiso 1.0000 . .
    H H471 -0.0304 1.2756 0.3581 0.0302 Uiso 1.0000 . .
    H H481 -0.1012 1.1142 0.2988 0.0256 Uiso 1.0000 . .
    H H271 -0.169(2) 0.907(2) 0.159(2) 0.0223(19) Uiso 1.0000 . .
    H H31 0.417(2) 0.746(2) 0.0763(17) 0.0229(19) Uiso 1.0000 . .
loop_
    _atom_site_aniso_label
    _atom_site_aniso_U_11
    _atom_site_aniso_U_22
    _atom_site_aniso_U_33
    _atom_site_aniso_U_12
    _atom_site_aniso_U_13
    _atom_site_aniso_U_23
    P1 0.0160(2) 0.0161(2) 0.0131(2) -0.0080(2) 0.00316(19) -0.00467(19)
    O2 0.0189(7) 0.0201(7) 0.0238(8) -0.0108(6) 0.0052(6) -0.0110(6)
    N3 0.0187(9) 0.0216(9) 0.0146(8) -0.0111(7) 0.0048(7) -0.0032(7)
    C4 0.0205(11) 0.0233(10) 0.0133(10) -0.0131(9) 0.0033(8) -0.0029(8)
    C5 0.0182(10) 0.0200(10) 0.0175(10) -0.0056(8) -0.0008(8) -0.0034(8)
    C6 0.0256(12) 0.0231(11) 0.0242(11) -0.0097(10) -0.0016(9) -0.0064(9)
    C7 0.0285(13) 0.0254(12) 0.0378(14) -0.0069(10) -0.0096(11) -0.0114(11)
    C8 0.0388(16) 0.0336(14) 0.0335(14) -0.0003(12) -0.0143(12) -0.0176(12)
    C9 0.0352(15) 0.0427(15) 0.0233(12) -0.0044(12) -0.0001(11) -0.0170(11)
    C10 0.0258(12) 0.0350(13) 0.0194(11) -0.0093(10) 0.0028(9) -0.0083(10)
    C11 0.0272(12) 0.0213(11) 0.0186(11) -0.0121(9) 0.0014(9) -0.0040(9)
    C12 0.0397(14) 0.0233(12) 0.0225(12) -0.0141(11) -0.0003(10) 0.0001(10)
    C13 0.0144(10) 0.0177(10) 0.0171(10) -0.0054(8) 0.0031(8) -0.0051(8)
    C14 0.0205(11) 0.0238(11) 0.0248(11) -0.0097(9) 0.0071(9) -0.0079(9)
    C15 0.0253(12) 0.0183(11) 0.0378(14) -0.0108(9) 0.0103(10) -0.0042(10)
    C16 0.0266(12) 0.0243(12) 0.0279(13) -0.0050(10) 0.0102(10) 0.0060(10)
    C17 0.0347(14) 0.0377(14) 0.0159(11) -0.0096(11) 0.0062(10) 0.0002(10)
    C18 0.0272(12) 0.0258(11) 0.0187(11) -0.0090(10) 0.0015(9) -0.0081(9)
    C19 0.0165(10) 0.0156(9) 0.0161(10) -0.0077(8) 0.0061(8) -0.0042(8)
    C20 0.0228(11) 0.0210(11) 0.0228(11) -0.0086(9) 0.0035(9) -0.0059(9)
    C21 0.0209(12) 0.0276(12) 0.0373(14) -0.0124(10) 0.0089(10) -0.0073(11)
    C22 0.0331(14) 0.0324(14) 0.0502(17) -0.0149(11) 0.0257(13) -0.0216(13)
    C23 0.0477(17) 0.0424(15) 0.0403(15) -0.0287(13) 0.0258(13) -0.0298(13)
    C24 0.0326(13) 0.0336(13) 0.0270(12) -0.0223(11) 0.0116(10) -0.0171(10)
    P25 0.0168(3) 0.0172(2) 0.0135(2) -0.0086(2) 0.00278(19) -0.00540(19)
    O26 0.0208(8) 0.0215(7) 0.0173(7) -0.0112(6) 0.0044(6) -0.0068(6)
    N27 0.0201(9) 0.0207(9) 0.0179(9) -0.0133(8) 0.0021(7) -0.0043(7)
    C28 0.0222(11) 0.0156(10) 0.0183(10) -0.0091(8) -0.0003(8) -0.0026(8)
    C29 0.0162(10) 0.0167(9) 0.0192(10) -0.0068(8) -0.0006(8) -0.0030(8)
    C30 0.0288(12) 0.0226(11) 0.0233(11) -0.0142(10) 0.0007(10) -0.0040(9)
    C31 0.0291(12) 0.0342(13) 0.0165(10) -0.0147(11) 0.0007(9) 0.0002(9)
    C32 0.0240(12) 0.0327(13) 0.0183(11) -0.0056(10) 0.0000(9) -0.0073(10)
    C33 0.0259(12) 0.0293(12) 0.0250(12) -0.0125(10) 0.0028(10) -0.0120(10)
    C34 0.0226(11) 0.0250(11) 0.0201(11) -0.0132(9) 0.0042(9) -0.0069(9)
    C35 0.0237(12) 0.0228(11) 0.0259(12) -0.0096(9) 0.0015(9) -0.0099(9)
    C36 0.0240(12) 0.0218(11) 0.0359(14) -0.0056(10) -0.0056(10) -0.0058(10)
    C37 0.0187(10) 0.0215(10) 0.0152(9) -0.0113(8)  0.0000(8) -0.0075(8)
    C38 0.0201(11) 0.0220(11) 0.0181(10) -0.0091(9) 0.0040(8) -0.0070(9)
    C39 0.0303(13) 0.0199(11) 0.0216(11) -0.0085(10) 0.0028(9) -0.0012(9)
    C40 0.0331(13) 0.0263(12) 0.0170(10) -0.0155(10) 0.0023(10) -0.0005(9)
    C41 0.0258(12) 0.0318(12) 0.0199(11) -0.0125(10) 0.0078(9) -0.0087(9)
    C42 0.0230(11) 0.0224(11) 0.0200(11) -0.0096(9) 0.0032(9) -0.0076(9)
    C43 0.0221(11) 0.0182(10) 0.0142(9) -0.0069(8) 0.0026(8) -0.0047(8)
    C44 0.0200(11) 0.0258(11) 0.0198(11) -0.0115(9) 0.0025(9) -0.0074(9)
    C45 0.0259(12) 0.0289(12) 0.0321(13) -0.0177(10) 0.0013(10) -0.0117(10)
    C46 0.0379(14) 0.0257(12) 0.0261(12) -0.0186(11) -0.0003(10) -0.0093(10)
    C47 0.0296(13) 0.0207(11) 0.0238(11) -0.0089(9) 0.0038(9) -0.0108(9)
    C48 0.0226(11) 0.0220(10) 0.0187(10) -0.0112(9) 0.0035(9) -0.0055(8)
loop_
    _geom_bond_atom_site_label_1
    _geom_bond_atom_site_label_2
    _geom_bond_site_symmetry_1
    _geom_bond_site_symmetry_2
    _geom_bond_distance
    _geom_bond_publ_flag
    P1 O2 . . 1.4846(15) yes
    P1 N3 . . 1.6367(19) yes
    P1 C13 . . 1.802(2) yes
    P1 C19 . . 1.808(2) yes
    N3 C4 . . 1.474(2) yes
    N3 H31 . . 0.856(16) no
    C4 C5 . . 1.517(3) no
    C4 C11 . . 1.532(3) no
    C4 H41 . . 0.980 no
    C5 C6 . . 1.391(3) no
    C5 C10 . . 1.391(3) no
    C6 C7 . . 1.383(3) no
    C6 H61 . . 0.948 no
    C7 C8 . . 1.383(4) no
    C7 H71 . . 0.953 no
    C8 C9 . . 1.380(4) no
    C8 H81 . . 0.950 no
    C9 C10 . . 1.389(4) no
    C9 H91 . . 0.940 no
    C10 H101 . . 0.936 no
    C11 C12 . . 1.520(3) no
    C11 H111 . . 0.980 no
    C11 H112 . . 0.967 no
    C12 H121 . . 0.975 no
    C12 H122 . . 0.977 no
    C12 H123 . . 0.971 no
    C13 C14 . . 1.393(3) no
    C13 C18 . . 1.395(3) no
    C14 C15 . . 1.390(3) no
    C14 H141 . . 0.938 no
    C15 C16 . . 1.387(4) no
    C15 H151 . . 0.928 no
    C16 C17 . . 1.379(4) no
    C16 H161 . . 0.934 no
    C17 C18 . . 1.392(3) no
    C17 H171 . . 0.949 no
    C18 H181 . . 0.940 no
    C19 C20 . . 1.399(3) no
    C19 C24 . . 1.387(3) no
    C20 C21 . . 1.383(3) no
    C20 H201 . . 0.967 no
    C21 C22 . . 1.379(4) no
    C21 H211 . . 0.951 no
    C22 C23 . . 1.391(4) no
    C22 H221 . . 0.933 no
    C23 C24 . . 1.384(3) no
    C23 H231 . . 0.942 no
    C24 H241 . . 0.925 no
    P25 O26 . . 1.4933(15) yes
    P25 N27 . . 1.6426(19) yes
    P25 C37 . . 1.808(2) yes
    P25 C43 . . 1.797(2) yes
    N27 C28 . . 1.469(3) yes
    N27 H271 . . 0.841(16) no
    C28 C29 . . 1.524(3) no
    C28 C35 . . 1.538(3) no
    C28 H281 . . 0.988 no
    C29 C30 . . 1.391(3) no
    C29 C34 . . 1.386(3) no
    C30 C31 . . 1.391(3) no
    C30 H301 . . 0.944 no
    C31 C32 . . 1.378(4) no
    C31 H311 . . 0.951 no
    C32 C33 . . 1.390(3) no
    C32 H321 . . 0.961 no
    C33 C34 . . 1.392(3) no
    C33 H331 . . 0.952 no
    C34 H341 . . 0.945 no
    C35 C36 . . 1.527(3) no
    C35 H352 . . 0.986 no
    C35 H351 . . 0.982 no
    C36 H362 . . 0.968 no
    C36 H361 . . 0.975 no
    C36 H363 . . 0.972 no
    C37 C38 . . 1.390(3) no
    C37 C42 . . 1.397(3) no
    C38 C39 . . 1.391(3) no
    C38 H381 . . 0.941 no
    C39 C40 . . 1.387(3) no
    C39 H391 . . 0.945 no
    C40 C41 . . 1.387(3) no
    C40 H401 . . 0.952 no
    C41 C42 . . 1.387(3) no
    C41 H411 . . 0.937 no
    C42 H421 . . 0.929 no
    C43 C44 . . 1.406(3) no
    C43 C48 . . 1.392(3) no
    C44 C45 . . 1.389(3) no
    C44 H441 . . 0.950 no
    C45 C46 . . 1.382(4) no
    C45 H451 . . 0.925 no
    C46 C47 . . 1.398(4) no
    C46 H461 . . 0.932 no
    C47 C48 . . 1.388(3) no
    C47 H471 . . 0.933 no
    C48 H481 . . 0.935 no
loop_
    _geom_angle_atom_site_label_1
    _geom_angle_atom_site_label_2
    _geom_angle_atom_site_label_3
    _geom_angle_site_symmetry_1
    _geom_angle_site_symmetry_2
    _geom_angle_site_symmetry_3
    _geom_angle
    _geom_angle_publ_flag
    O2 P1 N3 . . . 119.94(9) yes
    O2 P1 C13 . . . 111.80(9) yes
    N3 P1 C13 . . . 102.43(10) yes
    O2 P1 C19 . . . 110.23(9) yes
    N3 P1 C19 . . . 105.15(10) yes
    C13 P1 C19 . . . 106.21(9) yes
    P1 N3 C4 . . . 120.91(14) yes
    P1 N3 H31 . . . 113.3(12) no
    C4 N3 H31 . . . 114.3(12) no
    N3 C4 C5 . . . 110.46(17) yes
    N3 C4 C11 . . . 110.64(17) yes
    C5 C4 C11 . . . 113.02(18) no
    N3 C4 H41 . . . 108.1 no
    C5 C4 H41 . . . 106.1 no
    C11 C4 H41 . . . 108.3 no
    C4 C5 C6 . . . 121.51(19) no
    C4 C5 C10 . . . 119.7(2) no
    C6 C5 C10 . . . 118.8(2) no
    C5 C6 C7 . . . 120.4(2) no
    C5 C6 H61 . . . 120.3 no
    C7 C6 H61 . . . 119.3 no
    C6 C7 C8 . . . 120.3(3) no
    C6 C7 H71 . . . 119.1 no
    C8 C7 H71 . . . 120.5 no
    C7 C8 C9 . . . 119.8(2) no
    C7 C8 H81 . . . 120.9 no
    C9 C8 H81 . . . 119.2 no
    C8 C9 C10 . . . 120.0(2) no
    C8 C9 H91 . . . 120.5 no
    C10 C9 H91 . . . 119.5 no
    C5 C10 C9 . . . 120.6(3) no
    C5 C10 H101 . . . 120.0 no
    C9 C10 H101 . . . 119.4 no
    C4 C11 C12 . . . 113.76(19) no
    C4 C11 H111 . . . 107.7 no
    C12 C11 H111 . . . 110.6 no
    C4 C11 H112 . . . 108.3 no
    C12 C11 H112 . . . 109.8 no
    H111 C11 H112 . . . 106.4 no
    C11 C12 H121 . . . 110.4 no
    C11 C12 H122 . . . 110.6 no
    H121 C12 H122 . . . 108.0 no
    C11 C12 H123 . . . 111.5 no
    H121 C12 H123 . . . 109.3 no
    H122 C12 H123 . . . 106.9 no
    P1 C13 C14 . . . 121.84(17) yes
    P1 C13 C18 . . . 118.28(17) yes
    C14 C13 C18 . . . 119.8(2) no
    C13 C14 C15 . . . 120.0(2) no
    C13 C14 H141 . . . 120.4 no
    C15 C14 H141 . . . 119.6 no
    C14 C15 C16 . . . 119.9(2) no
    C14 C15 H151 . . . 120.2 no
    C16 C15 H151 . . . 119.9 no
    C15 C16 C17 . . . 120.3(2) no
    C15 C16 H161 . . . 120.3 no
    C17 C16 H161 . . . 119.4 no
    C16 C17 C18 . . . 120.2(2) no
    C16 C17 H171 . . . 119.2 no
    C18 C17 H171 . . . 120.5 no
    C13 C18 C17 . . . 119.7(2) no
    C13 C18 H181 . . . 119.8 no
    C17 C18 H181 . . . 120.5 no
    P1 C19 C20 . . . 119.48(17) yes
    P1 C19 C24 . . . 121.36(18) yes
    C20 C19 C24 . . . 119.1(2) no
    C19 C20 C21 . . . 120.8(2) no
    C19 C20 H201 . . . 118.2 no
    C21 C20 H201 . . . 121.0 no
    C20 C21 C22 . . . 119.6(2) no
    C20 C21 H211 . . . 119.4 no
    C22 C21 H211 . . . 120.9 no
    C21 C22 C23 . . . 120.1(2) no
    C21 C22 H221 . . . 119.2 no
    C23 C22 H221 . . . 120.7 no
    C22 C23 C24 . . . 120.3(2) no
    C22 C23 H231 . . . 120.7 no
    C24 C23 H231 . . . 119.1 no
    C19 C24 C23 . . . 120.1(2) no
    C19 C24 H241 . . . 119.9 no
    C23 C24 H241 . . . 120.0 no
    O26 P25 N27 . . . 119.61(9) yes
    O26 P25 C37 . . . 109.99(9) yes
    N27 P25 C37 . . . 102.69(10) yes
    O26 P25 C43 . . . 110.87(9) yes
    N27 P25 C43 . . . 104.84(10) yes
    C37 P25 C43 . . . 108.07(10) yes
    P25 N27 C28 . . . 122.16(15) yes
    P25 N27 H271 . . . 114.1(12) no
    C28 N27 H271 . . . 115.3(12) no
    N27 C28 C29 . . . 114.02(17) yes
    N27 C28 C35 . . . 107.53(17) yes
    C29 C28 C35 . . . 111.51(18) no
    N27 C28 H281 . . . 108.1 no
    C29 C28 H281 . . . 106.9 no
    C35 C28 H281 . . . 108.7 no
    C28 C29 C30 . . . 121.5(2) no
    C28 C29 C34 . . . 120.35(19) no
    C30 C29 C34 . . . 118.2(2) no
    C29 C30 C31 . . . 121.3(2) no
    C29 C30 H301 . . . 119.1 no
    C31 C30 H301 . . . 119.5 no
    C30 C31 C32 . . . 119.9(2) no
    C30 C31 H311 . . . 119.8 no
    C32 C31 H311 . . . 120.3 no
    C31 C32 C33 . . . 119.6(2) no
    C31 C32 H321 . . . 119.7 no
    C33 C32 H321 . . . 120.7 no
    C32 C33 C34 . . . 120.1(2) no
    C32 C33 H331 . . . 119.6 no
    C34 C33 H331 . . . 120.2 no
    C33 C34 C29 . . . 120.9(2) no
    C33 C34 H341 . . . 119.7 no
    C29 C34 H341 . . . 119.3 no
    C28 C35 C36 . . . 113.74(19) no
    C28 C35 H352 . . . 108.0 no
    C36 C35 H352 . . . 109.3 no
    C28 C35 H351 . . . 107.8 no
    C36 C35 H351 . . . 108.2 no
    H352 C35 H351 . . . 109.8 no
    C35 C36 H362 . . . 110.1 no
    C35 C36 H361 . . . 109.1 no
    H362 C36 H361 . . . 108.1 no
    C35 C36 H363 . . . 111.5 no
    H362 C36 H363 . . . 110.1 no
    H361 C36 H363 . . . 107.8 no
    P25 C37 C38 . . . 117.22(16) yes
    P25 C37 C42 . . . 123.28(17) yes
    C38 C37 C42 . . . 119.5(2) no
    C37 C38 C39 . . . 120.3(2) no
    C37 C38 H381 . . . 120.1 no
    C39 C38 H381 . . . 119.6 no
    C38 C39 C40 . . . 120.0(2) no
    C38 C39 H391 . . . 118.8 no
    C40 C39 H391 . . . 121.2 no
    C39 C40 C41 . . . 119.9(2) no
    C39 C40 H401 . . . 120.1 no
    C41 C40 H401 . . . 120.1 no
    C40 C41 C42 . . . 120.4(2) no
    C40 C41 H411 . . . 120.9 no
    C42 C41 H411 . . . 118.7 no
    C37 C42 C41 . . . 119.9(2) no
    C37 C42 H421 . . . 118.8 no
    C41 C42 H421 . . . 121.3 no
    P25 C43 C44 . . . 118.93(17) yes
    P25 C43 C48 . . . 122.26(18) yes
    C44 C43 C48 . . . 118.8(2) no
    C43 C44 C45 . . . 120.2(2) no
    C43 C44 H441 . . . 119.6 no
    C45 C44 H441 . . . 120.1 no
    C44 C45 C46 . . . 120.3(2) no
    C44 C45 H451 . . . 119.7 no
    C46 C45 H451 . . . 120.0 no
    C45 C46 C47 . . . 120.1(2) no
    C45 C46 H461 . . . 120.4 no
    C47 C46 H461 . . . 119.5 no
    C46 C47 C48 . . . 119.6(2) no
    C46 C47 H471 . . . 120.0 no
    C48 C47 H471 . . . 120.4 no
    C43 C48 C47 . . . 121.0(2) no
    C43 C48 H481 . . . 119.0 no
    C47 C48 H481 . . . 120.0 no
loop_
    _geom_hbond_atom_site_label_D
    _geom_hbond_atom_site_label_H
    _geom_hbond_atom_site_label_A
    _geom_hbond_site_symmetry_D
    _geom_hbond_site_symmetry_H
    _geom_hbond_site_symmetry_A
    _geom_hbond_distance_DH
    _geom_hbond_distance_HA
    _geom_hbond_distance_DA
    _geom_hbond_angle_DHA
    _geom_hbond_publ_flag
    N27 H271 O2 . . 1_455 0.841 2.083 2.923(4) 176(2) yes
    N3 H31 O26 . . . 0.856 1.965 2.817(4) 172.9(18) yes
_iucr_refine_instructions_details
;
#
# Punched on 02/10/19 at 10:26:40
#
#LIST     12
BLOCK
CONT SCALE
CONT P    (     1 ,X'S,U'S)  UNTIL C    (    48 )
CONT H    (   271 ,X'S,U[ISO])  UNTIL H    (    31 )
CONT EXTPARAM
CONT ENANTIO
RIDE C   (   4,X'S) H   (  41,X'S)
RIDE C   (   6,X'S) H   (  61,X'S)
RIDE C   (   7,X'S) H   (  71,X'S)
RIDE C   (   8,X'S) H   (  81,X'S)
RIDE C   (   9,X'S) H   (  91,X'S)
RIDE C   (  10,X'S) H   ( 101,X'S)
RIDE C   (  11,X'S) H   ( 111,X'S) H   ( 112,X'S)
RIDE C   (  12,X'S) H   ( 121,X'S) H   ( 122,X'S) H   ( 123,X'S)
RIDE C   (  14,X'S) H   ( 141,X'S)
RIDE C   (  15,X'S) H   ( 151,X'S)
RIDE C   (  16,X'S) H   ( 161,X'S)
RIDE C   (  17,X'S) H   ( 171,X'S)
RIDE C   (  18,X'S) H   ( 181,X'S)
RIDE C   (  20,X'S) H   ( 201,X'S)
RIDE C   (  21,X'S) H   ( 211,X'S)
RIDE C   (  22,X'S) H   ( 221,X'S)
RIDE C   (  23,X'S) H   ( 231,X'S)
RIDE C   (  24,X'S) H   ( 241,X'S)
RIDE C   (  28,X'S) H   ( 281,X'S)
RIDE C   (  30,X'S) H   ( 301,X'S)
RIDE C   (  31,X'S) H   ( 311,X'S)
RIDE C   (  32,X'S) H   ( 321,X'S)
RIDE C   (  33,X'S) H   ( 331,X'S)
RIDE C   (  34,X'S) H   ( 341,X'S)
RIDE C   (  35,X'S) H   ( 352,X'S) H   ( 351,X'S)
RIDE C   (  36,X'S) H   ( 362,X'S) H   ( 361,X'S) H   ( 363,X'S)
RIDE C   (  38,X'S) H   ( 381,X'S)
RIDE C   (  39,X'S) H   ( 391,X'S)
RIDE C   (  40,X'S) H   ( 401,X'S)
RIDE C   (  41,X'S) H   ( 411,X'S)
RIDE C   (  42,X'S) H   ( 421,X'S)
RIDE C   (  44,X'S) H   ( 441,X'S)
RIDE C   (  45,X'S) H   ( 451,X'S)
RIDE C   (  46,X'S) H   ( 461,X'S)
RIDE C   (  47,X'S) H   ( 471,X'S)
RIDE C   (  48,X'S) H   ( 481,X'S)
END
#
# Punched on 02/10/19 at 10:26:40
#
#LIST     16
NO
REM   HREST   START (DO NOT REMOVE THIS LINE)
REM NO H  NO #H U MULT   DIST
REM C-H
REM >4           1.5    .96 DISORDER
REM 1      1     1.2    .93 C C-H (ACETYLENE)
REM 1      2     1.2    .93 C-C(H)-C
REM 1      3     1.2    .98 (C)3-C-H
REM 2      1     1.2    .93 C=C-H(2)
REM 2      2     1.2    .97 (C)2-C-(H)2
REM 3      1     1.5    .96 C-C-(H)3
REM N-H
REM >4           1.5    .89 DISORDER
REM 1      1     1.2    .86 N-N/H
REM 1      2     1.2    .86 (C)2-N-H
REM 1      3     1.2    .89 (C)3-N-H
REM 2      1     1.2    .86 C-N-(H)2
REM 2      2     1.2    .89 (C)2-N-(H)2
REM 3      1     1.2    .89 C-H-(H)3
REM O-H
REM 1      1     1.5    .82 O-H
REM
REM DIST      ESD = 0.02
REM VIB       ESD = 0.002
REM ANGLE     ESD = 2.0
REM
REM TO ACTIVATE THE VIB RESTRAINTS, REMOVE LEADING REM
REM            H1-N-R2
DIST 0.86, 0.02 =
CONT N ( 3) TO H(31)
REST 0.022, 0.002 = H(31,U[ISO])
ANGLE 0.0, 2.0 = MEAN
CONT H(31) TO N ( 3) TO P(1)
CONT H(31) TO N ( 3) TO C(4)
REM            H1-N-R2
DIST 0.86, 0.02 =
CONT N ( 27) TO H(271)
REST 0.022, 0.002 = H(271,U[ISO])
ANGLE 0.0, 2.0 = MEAN
CONT H(271) TO N ( 27) TO P(25)
CONT H(271) TO N ( 27) TO C(28)
REM   HREST   END (DO NOT REMOVE THIS LINE)
END
;
